# Supplementary material for: Inheritance of associative memories and acquired cellular changes in C. elegans
Source: Nat Commun. 2023 Jul 15;14:4232. doi: 10.1038/s41467-023-39804-8 (PMC10349803; doi:10.1038/s41467-023-39804-8)
Supplement: Supplementary file 4 — Source Data [file 41467_2023_39804_MOESM4_ESM.xlsx]

## Sheet: fig 1
Figure 1 B
time	mock avoided	mock all	trained avoided	trained all		mock	trained
p0	6	44	24	50		0.136364	0.477273
p0	26	50	32	45		0.520833	0.711111
p0	30	51	29	48		0.589744	0.604167
p0	9	50	18	50		0.18	0.36
p0	13	51	39	76		0.25641	0.512821
p0	10	50	19	51		0.2	0.372549
p0	5	51	22	51		0.0980392	0.431373
p0	13	53	24	50		0.245283	0.48
p0	12	54	25	52		0.222222	0.480769
p0	16	56	26	54		0.285714	0.481481
p0	11	50	21	50		0.22	0.42
F1	8	54	24	59		0.148148	0.40678
F1	26	50	21	53		0.521739	0.395833
F1	30	60	37	76		0.5	0.485714
F1	15	54	15	61		0.277778	0.244444
F1	11	55	11	54		0.2	0.204082
F1	27	58	21	52		0.466667	0.404255
F1	21	52	24	52		0.403846	0.461538
F1	20	60	33	59		0.333333	0.5577
F1 sel	15	58	20	55		0.258621	0.363636
F1 sel	18	61	22	50		0.295082	0.44
F1 sel	13	60	15	55		0.216667	0.272727
F1 sel	13	52	21	51		0.25	0.411765
F1 sel	13	54	23	52		0.240741	0.442308
F1 sel	10	53	24	53		0.188679	0.45283
F1 sel	9	55	23	54		0.163636	0.425926
F1 sel	9	50	17	53		0.18	0.320755
f2	16	50	18	53		0.32	0.339623
f2	10	60	9	55		0.166667	0.163636
f2	15	58	16	55		0.258621	0.290909
f2	11	51	10	50		0.215686	0.2
Figure 1 C
time	mock avoided	mock all	trained avoided	trained all		mock	trained
P0	12	54	25	52		0.222222	0.480769
P0	16	56	26	54		0.285714	0.481481
P0	11	50	21	50		0.22	0.42
p0 1	10	50	19	51		0.2	0.372549
p0 1	5	51	22	51		0.0980392	0.431373
p0 1	13	53	24	50		0.245283	0.48
p0 2	9	50	18	50		0.18	0.36
p0 2	8	52	17	50		0.153846	0.34
p0 2	10	51	19	50		0.196078	0.38
p0 3	10	50	11	50		0.2	0.22
p0 3	8	50	11	51		0.16	0.215686
p0 3	12	50	11	53		0.24	0.207547
f1 1	13	52	21	51		0.25	0.411765
f1 1	12	53	23	52		0.226415	0.442308
f1 1	9	50	17	53		0.18	0.320755
f1 2	6	50	21	50		0.12	0.42
f1 2	10	51	20	52		0.196078	0.384615
f1 2	9	50	20	51		0.18	0.392157
f1 3	6	53	23	51		0.113208	0.45098
f1 3	9	50	20	53		0.18	0.377358
f1 3	8	50	18	50		0.16	0.36
f1 4	8	51	21	50		0.156863	0.42
f1 4	8	52	19	53		0.153846	0.358491
f1 4	6	50	19	53		0.12	0.358491
f1 5	10	56	14	52		0.178571	0.269231
f1 5	9	56	17	52		0.160714	0.326923
f1 5	10	53	14	54		0.188679	0.259259

## Sheet: fig 2
Figure 2
	time	mock avoided	mock all	trained avoided	trained all		mock stop	trained stop
met-1	p0	8	50	12	50		0.16	0.24
met-1	p0	12	51	15	51		0.235294	0.294118
met-1	p0	9	52	12	59		0.173077	0.20339
met-1	p0	8	49	10	50		0.163265	0.2
met-1	p0	6	50	6	52		0.12	0.115385
met-1	p0	10	54	12	54		0.185185	0.222222
met-1	f1	10	50	16	51		0.2	0.313725
met-1	f1	8	52	9	49		0.153846	0.183673
met-1	f1	9	52	11	52		0.173077	0.211538
met-1	f1	11	51	12	52		0.215686	0.230769
met-1	f1	10	52	10	54		0.192308	0.185185
met-1	f1	8	50	9	51		0.16	0.176471
met-2	p0	17	53	26	59		0.320755	0.440678
met-2	p0	12	49	22	53		0.244898	0.415094
met-2	p0	16	53	21	52		0.301887	0.403846
met-2	f1	10	52	12	54		0.192308	0.222222
met-2	f1	13	52	12	51		0.25	0.235294
met-2	f1	11	50	10	53		0.22	0.188679
wdr	p0	20	50	26	54		0.4	0.481481
wdr	p0	19	51	24	52		0.372549	0.461538
wdr	p0	19	52	28	50		0.365385	0.56
wdr	p0	17	54	24	52		0.314815	0.461538
wdr	p0	16	50	23	50		0.32	0.46
wdr	p0	17	51	25	52		0.333333	0.480769
wdr	f1	7	52	6	53		0.134615	0.113208
wdr	f1	8	50	10	49		0.16	0.204082
wdr	f1	7	52	11	51		0.134615	0.215686
wdr	f1	9	50	11	50		0.18	0.22
wdr	f1	8	51	11	52		0.156863	0.211538
wdr	f1	10	50	13	50		0.2	0.26
nrde-3	p0	17	52	23	50		0.326923	0.46
nrde-3	p0	14	49	20	53		0.285714	0.377358
nrde-3	p0	18	52	23	56		0.346154	0.410714
nrde-3	f1	13	53	9	50		0.245283	0.18
nrde-3	f1	9	50	14	58		0.18	0.241379
nrde-3	f1	11	55	12	51		0.2	0.235294
hrde-1	p0	16	50	19	50		0.32	0.38
hrde-1	p0	13	50	15	52		0.26	0.288462
hrde-1	p0	13	52	17	52		0.25	0.326923
hrde-1	f1	8	53	6	51		0.150943	0.117647
hrde-1	f1	6	51	11	54		0.117647	0.203704
hrde-1	f1	8	51	9	52		0.156863	0.173077
set-25	p0	12	52	18	51		0.230769	0.352941
set-25	p0	20	53	28	54		0.377358	0.518519
set-25	p0	18	52	25	59		0.346154	0.423729
set-25	f1	13	53	10	52		0.245283	0.192308
set-25	f1	15	52	17	53		0.288462	0.320755
set-25	f1	13	58	14	59		0.224138	0.237288
nrde-2	p0	14	55	21	56		0.254545	0.375
nrde-2	p0	15	54	19	52		0.277778	0.365385
nrde-2	p0	20	56	23	55		0.357143	0.418182
nrde-2	f1	14	56	20	58		0.25	0.344828
nrde-2	f1	15	56	19	51		0.267857	0.372549
nrde-2	f1	12	54	16	53		0.222222	0.301887
hpl-2	p0	12	52	17	50		0.230769	0.34
hpl-2	p0	14	55	16	53		0.254545	0.301887
hpl-2	p0	15	54	19	56		0.277778	0.339286
hpl-2	p0	11	50	16	50		0.22	0.32
hpl-2	p0	12	53	15	56		0.226415	0.267857
hpl-2	p0	12	53	15	52		0.226415	0.288462
hpl-2	f1	15	56	17	55		0.267857	0.309091
hpl-2	f1	13	52	18	52		0.25	0.346154
hpl-2	f1	15	51	18	56		0.294118	0.321429
hpl-2	f1	13	50	16	52		0.26	0.307692
hpl-2	f1	14	52	16	52		0.269231	0.307692
hpl-2	f1	13	51	17	51		0.254902	0.333333
egl-3	p0	19	55	25	57		0.345455	0.438596
egl-3	p0	17	55	23	54		0.309091	0.425926
egl-3	p0	18	56	22	56		0.321429	0.392857
egl-3	f1	12	50	16	52		0.24	0.307692
egl-3	f1	13	52	11	52		0.25	0.211538
egl-3	f1	15	52	14	50		0.288462	0.28

## Sheet: fig 3
Figure 3 C
time	BM	BM-n	AM	AM-n	BT	BT-n	AT	AT-n		mock before	mock cha	trained before	trained cha			BM	Before Mock stressed
p0	13	53	15	56	5	61	32	57		0.245283	0.267857	0.0819672	0.561404			BM-n	Before Mock all
p0	5	50	4	50	5	50	28	50		0.1	0.08	0.1	0.56			AM	Challenge Mock stressed
p0	6	72	7	71	6	74	15	60		0.0833333	0.0985915	0.0810811	0.25			AM-n	Challenge Mock all
p0	8	70	6	72	9	72	29	73		0.114286	0.0833333	0.125	0.39726			BT	Before trainrd stressed
p0	3	54	4	55	6	59	28	56		0.0555556	0.0727273	0.101695	0.5			BT-n	Before trained all
p0	8	52	5	50	4	62	29	57		0.153846	0.1	0.0645161	0.508772			AT	Challenge trained stressed
p0	5	64	5	62	10	63	26	56		0.078125	0.0806452	0.15873	0.464286			AT-n	Challenge trained all
p0	3	56	7	52	8	53	21	51		0.0535714	0.134615	0.150943	0.411765
p0	5	52	6	53	3	54	18	53		0.0961538	0.113208	0.0555556	0.339623
p0	4	52	2	51	4	56	23	57		0.0769231	0.0392157	0.0714286	0.403509
p0 48	3	60	2	58	2	54	19	54		0.05	0.0344828	0.037037	0.351852
p0 48	0	50	1	54	1	56	20	51		0	0.0185185	0.0178571	0.392157
p0 48	6	59	7	59	5	53	22	60		0.101695	0.118644	0.0943396	0.366667
p0 48	3	52	3	53	4	52	17	56		0.0576923	0.0566038	0.0769231	0.303571
f1	0	50	0	50	0	50	16	48		0	0	0	0.333333
f1	2	60	3	60	2	60	10	60		0.0333333	0.05	0.0333333	0.166667
f1	8	50	5	50	3	50	11	50		0.16	0.1	0.06	0.22
f1	0	51	0	52	0	50	10	50		0	0	0	0.2
f1	2	44	3	41	5	43	14	44		0.0454545	0.0731707	0.116279	0.318182
f1	4	60	7	54	3	61	14	51		0.0666667	0.12963	0.0491803	0.27451
f1	1	56	3	58	2	56	15	59		0.0178571	0.0517241	0.0357143	0.254237
f1	2	52	0	56	5	54	16	58		0.0384615	0	0.0925926	0.275862
f1	1	50	3	53	4	56	13	52		0.02	0.0566038	0.0714286	0.25
f1	2	50	5	53	2	50	13	53		0.04	0.0943396	0.04	0.245283
f1 sel	5	58	6	56	4	55	13	51		0.0862069	0.107143	0.0727273	0.254902
f1 sel	2	52	2	54	2	51	13	50		0.0384615	0.037037	0.0392157	0.26
f1 sel	2	60	3	78	4	58	18	60		0.0333333	0.0384615	0.0689655	0.3
f1 48	5	50	3	51	3	53	13	55		0.1	0.0588235	0.0566038	0.236364
f1 48	5	56	6	54	6	56	18	58		0.0892857	0.111111	0.107143	0.310345
f1 48	0	50	5	53	0	51	16	51		0	0.0943396	0	0.313725
F2	4	65	3	63	2	61	2	61		0.0615385	0.047619	0.0327869	0.0327869
F2	2	50	4	53	4	52	2	53		0.04	0.0754717	0.0769231	0.0377358
F2	1	51	1	54	7	73	4	71		0.0196078	0.0185185	0.0958904	0.056338
f2 stre	5	61	5	62	5	62	17	62		0.0819672	0.0806452	0.0806452	0.274194
f2 stre	5	53	6	50	2	58	16	54		0.0943396	0.12	0.0344828	0.296296
f2 stre	4	63	3	60	3	60	14	51		0.0634921	0.05	0.05	0.27451
f2 stre	2	51	1	50	7	58	18	52		0.0392157	0.02	0.12069	0.346154
f2 stre	3	64	2	57	2	60	11	51		0.046875	0.0350877	0.0333333	0.215686
f3 stre	4	55	7	60	4	52	5	53		0.0727273	0.116667	0.0769231	0.0943396
f3 stre	5	55	2	52	3	54	4	63		0.0909091	0.0384615	0.0555556	0.0634921
f3 stre	1	57	3	61	3	61	4	63		0.0175439	0.0491803	0.0491803	0.0634921
Figure 3 E
avoidance		mock stop	mock all	trained stop	trained all		mock stop	trained stop		mock	trained
	p0	42	120	60	110		0.35	0.545455		35	54.5455
	p0	50	116	70	123		0.431034	0.569106		43.1034	56.9106
	p0	48	109	65	134		0.440367	0.485075		44.0367	48.5075
	p0	40	112	68	118		0.357143	0.576271		35.7143	57.6271
Figure 3 F
	BM	BM-n	AM	AM-n	BT	BT-n	AT	AT-n			mock before	mock cha	trained before	trained cha
from avoiding	1	38	1	39	3	50	12	50		avo	0.0263158	0.025641	0.06	0.24	p0
from avoiding	0	40	0	38	2	48	13	49		avo	0.06	0	0.0416667	0.265306	p0
from avoiding	2	47	1	46	0	50	11	49		avo	0.0425532	0.0217391	0	0.22449	p0
from avoiding	2	43	2	44	2	50	15	50		avo	0.0465116	0.0454545	0.04	0.3
from non-avoiding	0	50	0	50	1	48	9	49		not	0	0	0.0208333	0.183673	f1
from non-avoiding	1	50	2	51	2	50	14	50		not	0.02	0.0392157	0.04	0.28	f1
from non-avoiding	1	50	0	50	1	50	10	50		not	0.02	0	0.02	0.2	f1
from non-avoiding	1	51	2	51	0	49	11	49		not	0.0196078	0.0392157	0	0.22449

## Sheet: fig 4
	time	BM	BM-n	AM	AM-n	BT	BT-n	AT	AT-n		mock before	mock cha	trained before	trained cha
p0	i	3	56	7	52	8	53	21	51		0.0535714	0.134615	0.150943	0.411765			BM	Before Mock stressed
p0	i	8	52	6	53	3	54	18	53		0.153846	0.113208	0.0555556	0.339623			BM-n	Before Mock all
p0	i	4	52	2	51	4	56	23	57		0.0769231	0.0392157	0.0714286	0.403509			AM	Challenge Mock stressed
p0	ii	6	57	7	56	5	50	13	54		0.105263	0.125	0.1	0.240741			AM-n	Challenge Mock all
p0	ii	1	50	2	56	6	52	16	52		0.02	0.0357143	0.115385	0.307692			BT	Before trainrd stressed
p0	ii	3	51	2	55	3	52	12	51		0.0588235	0.0363636	0.0576923	0.235294			BT-n	Before trained all
p0	iii	8	50	10	55	9	52	14	50		0.16	0.181818	0.173077	0.28			AT	Challenge trained stressed
p0	iii	4	52	3	52	7	50	15	52		0.0769231	0.0576923	0.14	0.288462			AT-n	Challenge trained all
p0	iii	3	52	3	52	6	55	16	58		0.0576923	0.0576923	0.109091	0.275862
p0	iv	3	55	5	58	4	53	7	52		0.0545455	0.0862069	0.0754717	0.134615
p0	iv	0	50	2	55	4	50	8	56		0	0.0363636	0.08	0.142857
p0	iv	4	50	2	53	7	52	5	52		0.08	0.0377358	0.134615	0.0961538
p0	iv	4	53	2	52	7	50	9	51		0.0754717	0.0384615	0.14	0.176471
p0	iv	7	58	6	58	6	55	7	55		0.12069	0.103448	0.109091	0.127273
p0	iv	3	50	3	53	3	56	5	57		0.06	0.0566038	0.0535714	0.0877193
p0	iv	1	52	1	56	6	53	6	51		0.0192308	0.0178571	0.113208	0.117647
f1	f1from iii	2	53	5	56	6	52	17	58		0.0377358	0.0892857	0.115385	0.293103
f1	f1from iii	3	56	1	52	5	55	14	54		0.0535714	0.0192308	0.0909091	0.259259
f1	f1from iii	1	51	1	53	6	56	15	57		0.0196078	0.0188679	0.107143	0.263158
f1	f1from iv	1	63	3	58	1	60	13	59		0.015873	0.0517241	0.0166667	0.220339
f1	f1from iv	2	52	0	55	5	54	15	60		0.0384615	0	0.0925926	0.25
f1	f1from iv	1	50	3	53	4	56	14	52		0.02	0.0566038	0.0714286	0.269231
f1	f1from iv	2	56	2	59	5	56	17	62		0.0357143	0.0338983	0.0892857	0.274194
f1	f1	5	50	8	55	4	53	7	52		0.1	0.145455	0.0754717	0.134615
f1	f1	3	52	4	56	8	51	12	51		0.0576923	0.0714286	0.156863	0.235294
f1	f1	2	51	1	53	5	50	8	52		0.0392157	0.0188679	0.1	0.153846

## Sheet: fig 5
P0		+ IAA		- IAA
	live	dead	live	dead		% survival (+)	% survival (-)
	71	41	62	47		63.3929	56.8807
	92	60	47	60		60.5263	43.9252
	65	38	54	62		63.1068	46.5517
	48	60	23	88		44.4444	20.7207
	109	36	105	37		75.1724	73.9437
	71	42	81	52		62.8319	60.9023
	71	41	72	60		63.3929	54.5455
	22	101	11	103		17.8862	9.64912
F1	+ IAA		- IAA
	live	dead	live	dead		% live (+)	% live (-)
	48	54	29	73		47.0588	28.4314
	41	56	49	53		42.268	48.0392
	4	80	9	75		4.7619	10.7143
	70	34	71	26		67.3077	73.1959
	85	40	53	51		68	50.9615
	72	29	70	39		71.2871	64.2202
	52	47	32	42		52.5253	43.2432
	58	36	10	22		61.7021	31.25
	30	35	14	44		46.1538	24.1379
	29	35	14	44		45.3125	24.1379
	60	26	37	30		69.7674	55.2239
	58	22	39	33		72.5	54.1667
	13	43	3	97		23.2143	3
	25	53	21	58		32.0513	26.5823

## Sheet: fig 6
wdr-5.1	BM	BM-n	AM	AM-n	BT	BT-n	AT	AT-n		mock before	mock cha	trained before	trained cha
p0	3	60	5	65	4	67	27	74		0.05	0.0769231	0.0597015	0.364865		BM	Before Mock stressed
p0	2	60	2	61	5	65	21	53		0.0333333	0.0327869	0.0769231	0.396226		BM-n	Before Mock all
p0	3	52	2	50	5	53	26	59		0.0576923	0.04	0.0943396	0.440678		AM	Challenge Mock stressed
f1	2	60	3	78	4	75	18	66		0.0333333	0.0384615	0.0533333	0.272727		AM-n	Challenge Mock all
f1	2	50	2	55	4	58	18	64		0.04	0.0363636	0.0689655	0.28125		BT	Before trainrd stressed
f1	0	52	0	50	2	67	18	61		0	0	0.0298507	0.295082		BT-n	Before trained all
															AT	Challenge trained stressed
															AT-n	Challenge trained all
hpl-2	BM	BM-n	AM	AM-n	BT	BT-n	AT	AT-n		mock before	mock cha	trained before	trained cha
p0	4	61	4	63	5	64	16	56		0.0655738	0.0634921	0.078125	0.285714
p0	5	54	3	53	3	51	11	55		0.0925926	0.0566038	0.0588235	0.2
p0	4	60	4	62	3	59	12	61		0.0666667	0.0645161	0.0508475	0.196721
f1	6	54	7	61	5	55	13	58		0.111111	0.114754	0.0909091	0.224138
f1	3	50	3	52	4	54	12	55		0.06	0.0576923	0.0740741	0.218182
f1	1	50	2	53	2	53	11	51		0.02	0.0377358	0.0377358	0.215686
hrd-1	BM	BM-n	AM	AM-n	BT	BT-n	AT	AT-n		mock before	mock cha	trained before	trained cha
p0	8	50	14	50	11	54	16	51		0.16	0.28	0.203704	0.313725
p0	14	56	8	55	13	51	16	57		0.25	0.145455	0.254902	0.280702
p0	12	50	13	50	10	58	9	60		0.24	0.26	0.172414	0.15
f1	5	51	1	57	4	61	6	64		0.0980392	0.0175439	0.0655738	0.09375
f1	4	52	5	51	3	60	8	52		0.0769231	0.0980392	0.05	0.153846
f1	2	52	1	80	3	53	6	62		0.0384615	0.0125	0.0566038	0.0967742
nrde-3	BM	BM-n	AM	AM-n	BT	BT-n	AT	AT-n		mock before	mock cha	trained before	trained cha
p0	11	57	12	57	7	52	26	54		0.192982	0.210526	0.134615	0.481481
p0	6	52	6	55	7	55	24	62		0.115385	0.109091	0.127273	0.387097
p0	7	63	7	57	4	59	24	62		0.111111	0.122807	0.0677966	0.387097
f1	2	61	1	55	3	51	1	56		0.0327869	0.0181818	0.0588235	0.0178571
f1	3	65	4	61	2	53	4	60		0.0461538	0.0655738	0.0377358	0.0666667
f1	3	54	3	55	4	64	3	65		0.0555556	0.0545455	0.0625	0.0461538
set-25	BM	BM-n	AM	AM-n	BT	BT-n	AT	AT-n		mock before	mock cha	trained before	trained cha
p0	4	52	5	55	4	50	25	58		0.0769231	0.0909091	0.08	0.431034
p0	6	60	7	68	5	55	31	65		0.1	0.102941	0.0909091	0.476923
p0	5	57	6	78	4	64	26	56		0.0877193	0.0769231	0.0625	0.464286
f1	2	58	3	56	6	77	5	82		0.0344828	0.0535714	0.0779221	0.0609756
f1	3	57	3	55	1	54	2	55		0.0526316	0.0545455	0.0185185	0.0363636
f1	3	68	2	68	2	59	3	60		0.0441176	0.0294118	0.0338983	0.05
nrde-2	BM	BM-n	AM	AM-n	BT	BT-n	AT	AT-n		mock before	mock cha	trained before	trained cha
p0	6	58	6	60	6	69	14	70		0.103448	0.1	0.0869565	0.2
p0	7	55	9	55	5	53	14	57		0.127273	0.163636	0.0943396	0.245614
p0	3	64	6	59	4	55	12	62		0.046875	0.101695	0.0727273	0.193548
f1	3	56	3	56	1	77	8	61		0.0535714	0.0535714	0.012987	0.131148
f1	1	72	2	52	2	60	10	55		0.0138889	0.0384615	0.0333333	0.181818
f1	1	51	4	62	2	61	18	76		0.0196078	0.0645161	0.0327869	0.236842
met-1	BM	BM-n	AM	AM-n	BT	BT-n	AT	AT-n		mock before	mock cha	trained before	trained cha
p0	7	55	6	50	5	55	22	54		0.127273	0.12	0.0909091	0.407407
p0	8	59	9	63	8	55	25	55		0.135593	0.142857	0.145455	0.454545
p0	6	51	5	52	5	50	25	51		0.117647	0.0961538	0.1	0.490196
f1	3	60	2	58	1	61	2	53		0.05	0.0344828	0.0163934	0.0377358
f1	2	53	1	50	1	72	2	52		0.0377358	0.02	0.0138889	0.0384615
f1	3	50	4	56	4	58	3	66		0.06	0.0714286	0.0689655	0.0454545
met-2	BM	BM-n	AM	AM-n	BT	BT-n	AT	AT-n		mock before	mock cha	trained before	trained cha
p0	4	52	4	50	3	47	17	50		0.0769231	0.08	0.0638298	0.34
p0	3	43	5	53	2	44	26	51		0.0697674	0.0943396	0.0454545	0.509804
p0	2	50	3	50	4	45	19	43		0.04	0.06	0.0888889	0.44186
f1	7	57	6	60	6	59	7	63		0.122807	0.1	0.101695	0.111111
f1	0	52	2	48	2	50	3	53		0	0.0416667	0.04	0.0566038
f1	2	64	2	67	3	64	3	61		0.03125	0.0298507	0.046875	0.0491803
unc-31	BM	BM-n	AM	AM-n	BT	BT-n	AT	AT-n		mock before	mock cha	trained before	trained cha
p0	4	53	3	50	7	55	19	49		0.0754717	0.06	0.127273	0.387755
p0	1	48	1	50	3	50	17	50		0.0208333	0.02	0.06	0.34
p0	2	50	2	50	4	49	18	46		0.04	0.04	0.0816327	0.391304
f1	4	45	4	44	3	50	4	50		0.0888889	0.0909091	0.06	0.08
f1	3	44	5	56	6	63	5	53		0.0681818	0.0892857	0.0952381	0.0943396
f1	8	50	7	50	2	45	4	52		0.16	0.14	0.0444444	0.0769231
egl-3	BM	BM-n	AM	AM-n	BT	BT-n	AT	AT-n		mock before	mock cha	trained before	trained cha
p0	3	58	4	72	2	55	25	70		0.0517241	0.0555556	0.0363636	0.357143
p0	4	50	3	50	5	68	26	62		0.08	0.06	0.0735294	0.419355
p0	5	62	3	50	4	56	30	70		0.0806452	0.06	0.0714286	0.428571
f1	4	74	2	57	6	84	9	90		0.0540541	0.0350877	0.0714286	0.1
f1	7	67	6	62	5	57	7	65		0.104478	0.0967742	0.0877193	0.107692
f1	3	55	3	65	4	56	6	58		0.0545455	0.0461538	0.0714286	0.103448

## Sheet: fig 7
Trained tj X naiive males	BM	BM-n	AM	AM-n	BT	BT-n	AT	AT-n		mock before	mock cha	trained before	trained cha			BM	Before Mock stressed
f1	11	52	6	51	6	53	5	51		0.211538	0.117647	0.113208	0.0980392			BM-n	Before Mock all
f1	6	53	9	51	5	64	7	67		0.113208	0.176471	0.078125	0.104478			AM	Challenge Mock stressed
f1	5	54	7	53	4	55	4	55		0.0925926	0.132075	0.0727273	0.0727273			AM-n	Challenge Mock all
f1	3	53	0	53	4	54	0	52		0.0566038	0	0.0740741	0			BT	Before trainrd stressed
f1	4	54	3	59	3	52	4	53		0.0740741	0.0508475	0.0576923	0.0754717			BT-n	Before trained all
																AT	Challenge trained stressed
																AT-n	Challenge trained all
Trained tj X trained males	BM	BM-n	AM	AM-n	BT	BT-n	AT	AT-n		mock before	mock cha	trained before	trained cha
f1	1	45	4	49	0	37	9	33		0.0222222	0.0816327	0	0.272727
f1	5	63	5	57	2	44	12	48		0.0793651	0.0877193	0.0454545	0.25
f1	2	29	4	28	2	34	8	34		0.0689655	0.142857	0.0588235	0.235294
Mock tj X trained males	BM	BM-n	AM	AM-n	BT	BT-n	AT	AT-n		mock before	mock cha	trained before	trained cha
f1	3	58	2	51	6	57	12	57		0.0517241	0.0392157	0.105263	0.210526
f1	2	53	2	47	7	52	18	51		0.0377358	0.0425532	0.134615	0.352941
f1	3	56	3	52	2	46	13	39		0.0535714	0.0576923	0.0434783	0.333333

## Sheet: fig 8
Figure 8 A
AWCON::CRH	BM	BM-n	AM	AM-n	BT	BT-n	AT	AT-n		mock before	mock cha	trained before	trained cha			BM	Before Mock stressed
p0	13	53	14	54	15	65	26	75		0.245283	0.259259	0.230769	0.346667			BM-n	Before Mock all
p0	5	45	6	45	2	58	27	53		0.111111	0.133333	0.0344828	0.509434			AM	Challenge Mock stressed
p0	1	46	2	47	3	50	12	46		0.0217391	0.0425532	0.06	0.26087			AM-n	Challenge Mock all
p0	3	73	2	66	4	76	30	62		0.0410959	0.030303	0.0526316	0.483871			BT	Before trainrd stressed
f1	1	42	2	40	2	50	2	45		0.0238095	0.05	0.04	0.0444444			BT-n	Before trained all
f1	2	43	2	46	4	55	4	53		0.0465116	0.0434783	0.0727273	0.0754717			AT	Challenge trained stressed
f1	3	65	2	58	1	50	3	52		0.0461538	0.0344828	0.02	0.0576923			AT-n	Challenge trained all
f1	2	58	1	63	4	54	2	54		0.0344828	0.015873	0.0740741	0.037037
AWCOff:CRH	BM	BM-n	AM	AM-n	BT	BT-n	AT	AT-n		mock before	mock cha	trained before	trained cha
p0	6	55	5	51	3	46	15	41		0.109091	0.0980392	0.0652174	0.365854
p0	1	25	2	25	2	25	5	25		0.04	0.08	0.08	0.2
p0	1	24	2	22	1	24	7	22		0.0416667	0.0909091	0.0416667	0.318182
f1	0	21	0	19	0	21	6	20		0	0	0	0.3
f1	0	18	0	16	0	16	5	17		0	0	0	0.294118
f1	1	41	2	40	2	45	13	45		0.0243902	0.05	0.0444444	0.288889
	BM	BM-n	AM	AM-n	BT	BT-n	AT	AT-n		mock before	mock cha	trained before	trained cha
p0m9	4	21	4	21	5	30	11	28		0.190476	0.190476	0.166667	0.392857
p0m9	8	50	6	50	6	50	21	50		0.16	0.12	0.12	0.42
p0m9	16	62	10	64	10	55	27	57		0.258065	0.15625	0.181818	0.473684
p0his	3	20	6	20	6	38	7	39		0.15	0.3	0.157895	0.179487
p0his	7	53	4	50	9	54	12	50		0.132075	0.08	0.166667	0.24
p0his	6	62	5	52	13	63	5	54		0.0967742	0.0961538	0.206349	0.0925926
f1m9	6	50	5	47	3	52	14	45		0.12	0.106383	0.0576923	0.311111
f1m9	6	60	4	60	5	55	14	50		0.1	0.0666667	0.0909091	0.28
f1m9	6	68	5	63	2	51	16	65		0.0882353	0.0793651	0.0392157	0.246154
f1his	4	50	4	47	5	50	5	54		0.08	0.0851064	0.1	0.0925926
f1his	4	53	5	53	5	59	5	60		0.0754717	0.0943396	0.0847458	0.0833333
f1his	5	52	5	54	5	54	3	51		0.0961538	0.0925926	0.0925926	0.0588235
Figure 8 B
time	BM	BM-n	AM	AM-n	BT	BT-n	AT	AT-n		mock before	mock cha	trained before	trained cha
p0	2	51	5	52	3	50	14	50		0.0392157	0.0961538	0.06	0.28
p0	6	50	3	53	5	58	17	54		0.12	0.0566038	0.0862069	0.314815
p0	0	50	2	53	2	51	15	51		0	0.0377358	0.0392157	0.294118
f1	1	50	1	50	0	51	9	53		0.02	0.02	0	0.169811
f1	4	51	5	50	2	50	11	52		0.0784314	0.1	0.04	0.211538
f1	3	54	2	53	5	50	14	52		0.0555556	0.0377358	0.1	0.269231
Figure 8 C	BM	BM-n	AM	AM-n	BT	BT-n	AT	AT-n		mock before	mock cha	trained before	trained cha
p0 - ser	3	31	1	31	2	31	2	32		0.0967742	0.0322581	0.0645161	0.0625
p0 - ser	5	56	2	52	8	76	8	87		0.0892857	0.0384615	0.105263	0.091954
p0 - ser	5	60	3	59	9	70	9	64		0.0833333	0.0508475	0.128571	0.140625
p0 - ser	3	52	4	51	9	78	9	81		0.0576923	0.0784314	0.115385	0.111111
p0 + ser	5	33	2	33	9	47	21	47		0.151515	0.0606061	0.191489	0.446809
p0 + ser	6	61	3	60	7	67	30	63		0.0983607	0.05	0.104478	0.47619
p0 + ser	5	65	7	71	2	64	31	71		0.0769231	0.0985915	0.03125	0.43662
p0 + ser	6	71	4	70	9	81	36	72		0.084507	0.0571429	0.111111	0.5
f1 - ser	4	58	6	60	2	56	4	52		0.0689655	0.1	0.0357143	0.0769231
f1 - ser	0	67	3	80	3	60	2	57		0	0.0375	0.05	0.0350877
f1 - ser	6	68	5	59	4	68	3	61		0.0882353	0.0847458	0.0588235	0.0491803
f1 + ser	3	64	5	61	3	50	13	47		0.046875	0.0819672	0.06	0.276596
f1 + ser	2	58	2	59	5	70	18	66		0.0344828	0.0338983	0.0714286	0.272727
f1 + ser	3	62	3	60	5	72	19	54		0.0483871	0.05	0.0694444	0.351852

## Sheet: supp fig 1
time	BM	BM-n	AM	AM-n	BT	BT-n	AT	AT-n
p0	13	53	15	56	5	61	32	57			BM	Before Mock stressed
p0	5	50	4	50	5	50	28	50			BM-n	Before Mock all
p0	6	72	7	71	6	74	15	60			AM	Challenge Mock stressed
p0	8	70	6	72	9	72	29	73			AM-n	Challenge Mock all
p0	3	54	4	55	6	59	28	56			BT	Before trainrd stressed
p0	8	52	5	50	4	62	29	57			BT-n	Before trained all
p0	5	64	5	62	10	63	26	56			AT	Challenge trained stressed
p0	3	56	7	52	8	53	21	51			AT-n	Challenge trained all
p0	5	52	6	53	3	54	18	53
p0	4	52	2	51	4	56	23	57
p0 48	3	60	2	58	2	54	19	54
p0 48	0	50	1	54	1	56	20	51
p0 48	6	59	7	59	5	53	22	60
p0 48	3	52	3	53	4	52	17	56
f1	0	50	0	50	0	50	16	48
f1	2	60	3	60	2	60	10	60
f1	8	50	5	50	3	50	11	50
f1	0	51	0	52	0	50	10	50
f1	2	44	3	41	5	43	14	44
f1	4	60	7	54	3	61	14	51
f1	1	56	3	58	2	56	15	59
f1	2	52	0	56	5	54	16	58
f1	1	50	3	53	4	56	13	52
f1	2	50	5	53	2	50	13	53
f1 sel	5	58	6	56	4	55	13	51
f1 sel	2	52	2	54	2	51	13	50
f1 sel	2	60	3	78	4	58	18	60
f1 48	5	50	3	51	3	53	13	55
f1 48	5	56	6	54	6	56	18	58
f1 48	0	50	5	53	0	51	16	51
F2	4	65	3	63	2	61	2	61
F2	2	50	4	53	4	52	2	53
F2	1	51	1	54	7	73	4	71
f2 stre	5	61	5	62	5	62	17	62
f2 stre	5	53	6	50	2	58	16	54
f2 stre	4	63	3	60	3	60	14	51
f2 stre	2	51	1	50	7	58	18	52
f2 stre	3	64	2	57	2	60	11	51
f3 stre	4	55	7	60	4	52	5	53
f3 stre	5	55	2	52	3	54	4	63
f3 stre	1	57	3	61	3	61	4	63

## Sheet: supp fig 2
A
time	BM	BM-n	AM	AM-n	BT	BT-n	AT	AT-n		mock before	mock cha	trained before	trained cha			BM	Before Mock stressed
p0	2	51	1	50	3	51	4	50		0.0392157	0.02	0.0588235	0.08			BM-n	Before Mock all
p0	2	50	0	52	2	51	4	50		0.04	0	0.0392157	0.08			AM	Challenge Mock stressed
p0	4	53	2	52	4	53	3	56		0.0754717	0.0384615	0.0754717	0.0535714			AM-n	Challenge Mock all
f1	3	54	0	53	1	54	0	61		0.0555556	0	0.0185185	0			BT	Before trainrd stressed
f1	0	50	1	50	1	51	3	50		0	0.02	0.0196078	0.06			BT-n	Before trained all
f1	1	52	1	51	1	52	0	51		0.0192308	0.0196078	0.0192308	0			AT	Challenge trained stressed
																AT-n	Challenge trained all
B
	wf	p0 mock	p0 trained	f1 mock	f1 trained
	39.9269	29.314	34.5103	30.8092	32.8928
	40.406	31.5659	32.187	35.8562	30.0816
	37.9678	30.4741	32.9044	32.3203	31.5068
	40.1145	32.3914	33.47	33.1203	32.6758
	39.4586	30.3213	34.1458	33.6622	33.148
	37.5946	29.2677	32.1601	34.3853	31.5914
	35.3526	29.8189	35.6149	32.8934	34.8024
	39.3283	30.8303	33.9145	34.6499	31.2626
	48.1682	27.843	33.362	40.9071	32.1435
	37.6812	29.431	31.3094	34.1846	32.7321
	38.8273	29.7711	32.9377	34.1258	32.3752
	41.4166	29.5405	33.9088	34.3659	33.8557
	39.9363	30.4471	32.4202	30.4271	35.707
	41.3132	29.6222	32.0165	37.215	35.9475
	40.1751	31.1336	31.8806	37.5231	34.6228
	37.4457	30.3977	31.2843	34.7509	32.0849
	42.7543	31.8169	31.119	33.0287	32.8494
	41.3333	31.2797	29.5886	31.7605	32.8105
	42.8702	30.5586	31.7975	33.0763	36.5096
	40.259	31.6129	31.9182	37.5478	36.6945
	39.5868	31.7718	31.3992	35.384	32.7078
	38.0514	31.4013	34.2349	36.5206	34.1961
	40.1583	33.3687	34.8984	41.9472	35.7466
	42.4023	36.5855	36.7699	35.8836	36.5675
	37.8079	32.1998	32.8132	35.8957	36.0837
	37.7387	32.6377	33.182	36.0172	35.5038
	37.3368	34.6867	33.0282	34.5635	32.9422
	33.3702	33.9154	28.205	34.1195	34.3347
		34.5412	34.1525	36.2782	36.0433
		31.4503	31.0389	34.2288	38.6543
		33.2741	29.6528	33.0221	38.5044
		29.0481	30.3894	36.7033	37.7779
		33.5287	32.3833	35.3569	37.5093
		32.3171	30.4237	36.1464	38.9495
		36.6625	32.3054	36.1142	28.9754
		25.7642	31.1657	35.7966	28.5696
		30.2501	32.7804	35.3627	33.3875
		31.2949	31.0018	34.4311	32.8906
		31.883	29.8883	37.2203	32.8266
		31.4002	30.9451	38.5387	31.1661
		31.9574	30.0506	38.0101	37.3075
		30.5224	31.564	35.0719	32.5014
		34.8523	33.783	36.1777	37.0291
		31.6255	35.409	34.739	40.2815
		32.4099	30.6436	35.918	36.9786
		30.5883	30.6465	34.4155	40.46
		26.5079	28.66	38.5364	41.7766
		29.9477	31.9235	37.7447	31.9558
		28.5621	31.7764	36.8948	35.2261
		32.048	32.8324	37.1153	33.7221
		30.4151	31.1884	37.3514	35.7742
		29.7993	33.5855	34.6439	38.6404
		30.2425	28.4722	32.3456	41.9823
		27.047	31.675	37.8066	40.1051
		28.2039	30.8462	34.795	36.3263
		31.8395	29.3252	35.0356	36.1166
		32.4976	32.4498	39.8776	33.2025
		31.6833	30.6039	37.4384	32.5379
		32.6125	30.8728	34.2465	32.6983
		31.4642	31.8608	34.6182	35.0443
		31.7306	33.5063	37.1232	38.7481
		31.9046	31.9928	35.3998	32.7368
		30.5799	28.7169	34.1108	33.8539
		31.9979	31.3725	42.1807	35.3137
		32.3056	31.8741	36.3391	34.2297
		32.0009	32.0944	34.8299	36.3947
		31.0354	30.5638	43.2556	36.7649
		30.1768	31.4838	36.4907	34.6992
			32.4771		36.258
			30.9098		39.3478
			29.5104		34.1132
			33.4168		35.93
			30.8202		36.5285
			31.369		34.8932
			31.783		37.9758
					37.1397
					38.4498
					41.7198
					39.4067
					40.2942
					38.1819

[truncated: 4 more sheets: supp fig 3, supp fig 4, supp fig 5, supp fig 6]
